# Supplementary material for: Healthcare Students and Medical Residents as Second Victims: A Cross-Sectional Study
Source: Int J Environ Res Public Health. 2022 Sep 26;19(19):12218. doi: 10.3390/ijerph191912218 (PMC9564455; doi:10.3390/ijerph191912218)
Supplement: Supplementary file 1 [file ijerph-19-12218-s001.zip]

Archive with 1 entries (1 files):
- ijerph-1913789-supplementary.pdf
